# Supplementary material for: Population sampling affects pseudoreplication
Source: PLoS Biol. 2018 Oct 15;16(10):e2007054. doi: 10.1371/journal.pbio.2007054 (PMC6188620; doi:10.1371/journal.pbio.2007054)
Supplement: S1 Text — (TXT) [file pbio.2007054.s001.txt]

#Simulations to explore consequences of ignoring non-independence in Figure 2C.

#Figure 2C is most naturally analyzed as a paired t-test.  However, Lazic et al. (2018)’s Figure 2C suggests that a 2-sample t-test will suffice.  To test this assertion, we simulate the data applicable for a paired t-test and determine whether we obtain similar conclusions when analysing it with 2-sample t-test.

#These simulations are conducted in R
#Parameters currently set to test Power given that the null hypothesis is false (see 2nd analysis, below)


#Declare the number of mice:
nMice = 34
#Declare the number of simulations:
nSim = 10000

#Declare between-treatment difference (Set this to equal 0 for the scenario that the Null hypothesis is true; i.e., to test Type 1 error rate):
trt.diff = 0.5

#Declare among-mouse standard deviation:
sd.mouse = 1


paired.p <- list()
paired.df <- list()
two.sample.p <- list()
two.sample.df <- list()

for(i in 1:nSim){

#Draw random, normally distributed differences (a paired t-test analyzes *differences* for data pairs, and assumes the differences are normally distributed).
#By setting the mean difference (trt.diff, above) equal to zero, we test the case where the Null Hypothesis is true; otherwise, it is false.

diffs<- rnorm(nMice, mean = trt.diff, sd = 1)

#Now, we generate random variation among mice (also normally distributed); we arbitrarily assign these values to the control treatment:
mice.control.trt <- rnorm(nMice, mean = 0, sd = sd.mouse)

#Values for the manipulated (i.e., non-control) individuals differ from the control treatment due to the differences between treatments (i.e., ‘diffs’, above).  Therefore, values for the manipulated treatment equal:
mice.manip.trt <- diffs + mice.control.trt

#obtain p-value for a paired t-test of these data:
paired.p[[i]] <- t.test(mice.control.trt, mice.manip.trt,paired=TRUE)$p.value
#obtain df for a paired t-test of these data:
paired.df[[i]] <- t.test(mice.control.trt, mice.manip.trt,paired=TRUE)$parameter

#obtain p-value for a Welch's t-test of these data:
two.sample.p[[i]] <- t.test(mice.control.trt, mice.manip.trt)$p.value
#obtain df for a Welch's t-test of these data:
two.sample.df[[i]] <- t.test(mice.control.trt, mice.manip.trt)$parameter
}

###################
#Do we get appropriate Type 1 error rates when the Null hypothesis is True (i.e., when trt.diff = 0)?
#Below, consider two examples; one where among mouse variance is low, and one where among-mouse variance is high.


#Run the loop above for small among-mouse variance, i.e., sd.mouse = 0.1:
paired.p <- unlist(paired.p)
table(paired.p < 0.05)
#yields:
#FALSE  TRUE
#9478   522

two.sample.p <- unlist(two.sample.p)
table(two.sample.p < 0.05)
#yields:
#FALSE  TRUE
#9508   492

#From above these results, we see that when among-mouse variance is low, we obtain correct Type 1 error rates (5%) for both the paired and two-sample t-tests, given that we know the Null Hypothesis is false

#Now, let's examine the Type 1 error rates when the among-mouse variance is large, i.e., sd.mouse = 1:

paired.p <- unlist(paired.p)
table(paired.p < 0.05)

FALSE  TRUE
9456   544

two.sample.p <- unlist(two.sample.p)
table(two.sample.p < 0.05)

FALSE  TRUE
9986    14

#With large among-mouse variance, note that the paired t-test has the appropriate number (5%) of Type 1 errors, but this is not true for the two-sample t-test.


###################
#Now, do we have appropriate power to detect a difference when the Null hypothesis is false?
#Using G*Power, we find that given trt.diff = 0.5 (sd of difference=1), we have power = 0.807 (roughly 80% power) for a sample size of 34 mice.  Therefore, we'll use trt.diff = 0.5 (sd of difference=1) and nMice=34 for our simulations that test Power.

#First, as above, consider the case for small among-mouse variance:  sd.mouse = 0.1:

paired.p <- unlist(paired.p)
table(paired.p < 0.05)
#yields:
#FALSE  TRUE
#1925  8075

two.sample.p <- unlist(two.sample.p)
table(two.sample.p < 0.05)
#yields:
#FALSE  TRUE
#1975  8025

#Overall, when the among-mouse variance is relatively small, the paired and two-sample t-tests perform similarly, as both have the expected power of 80%.

#Second, as above, consider the case for high among-mouse variance:  sd.mouse = 1:

paired.p <- unlist(paired.p)
table(paired.p < 0.05)
#yields:
#FALSE  TRUE
#1934  8066

two.sample.p <- unlist(two.sample.p)
table(two.sample.p < 0.05)
#yields:
#FALSE  TRUE
#6923  3077


#Now, with high between-mouse variance (i.e., between-mouse variance equals the variance of the treatment effect), we see that, while the paired t-test has suitable power (80%), the two sample t-test is vastly underpowered (about 30%) to detect the difference between the treatment groups.
